# Supplementary material for: Functional Characterization of Three Diterpene Synthases Responsible for Tetracyclic Diterpene Biosynthesis in Scoparia dulcis
Source: Plants (Basel). 2022 Dec 23;12(1):69. doi: 10.3390/plants12010069 (PMC9824296; doi:10.3390/plants12010069)
Supplement: Supplementary file 1 [file plants-12-00069-s001.zip]

Archive with 1 entries (1 files):
- plants-2133603-supplementary.pdf
